# Supplementary material for: Adrenocortical Carcinoma Steroid Profiles: In Silico Pan-Cancer Analysis of TCGA Data Uncovers Immunotherapy Targets for Potential Improved Outcomes
Source: Front Endocrinol (Lausanne). 2021 Jun 14;12:672319. doi: 10.3389/fendo.2021.672319 (PMC8237859; doi:10.3389/fendo.2021.672319)
Supplement: Supplementary file 2 [file Table_2.xlsx]

## Sheet: CERNO.Hallmarks
Enrichment Analysis results – CERNO test LSP x HSP – Hallmark gene sets
										D.E. genes
ID	Title	cerno	Number of genes in gene set	Area under the curve (AUC)	cES	P.Value	adj.P.Val	qvalue	FDR	Down-reg. in LSP	Non significant	Up-reg. In LSP
M5950	Hallmark allograft rejection	897.223	200	0.737369	2.24306	3.54931e-40	1.77466e-38	1.77466e-38	8.28396e-07	10	67	123
M5913	Hallmark interferon gamma response	725.434	200	0.680709	1.81359	3.75398e-21	9.38495e-20	9.38495e-20	8.28396e-07	11	84	105
M5932	Hallmark inflammatory response	712.083	199	0.669226	1.78915	4.194e-20	6.99e-19	6.99e-19	8.28396e-07	15	83	101
M5953	Hallmark kras signaling up	645.501	199	0.629539	1.62186	4.9823e-14	6.22787e-13	6.22787e-13	8.28396e-07	31	88	80
M5921	Hallmark complement	642.746	200	0.643019	1.60686	1.38783e-13	1.38783e-12	1.38783e-12	8.28396e-07	23	92	85
M5947	Hallmark il2 stat5 signaling	619.494	198	0.62204	1.56438	4.35638e-12	3.63032e-11	3.63032e-11	8.28396e-07	21	104	73
M5897	Hallmark il6 jak stat3 signaling	328.716	87	0.704208	1.88917	1.28785e-11	9.19895e-11	9.19895e-11	8.28396e-07	7	34	46
M5906	Hallmark estrogen response early	559.527	199	0.602233	1.40585	1.54998e-07	9.68738e-07	9.68738e-07	1.04262e-05	48	97	54
M5890	Hallmark tnfa signaling via nfkb	555.793	200	0.611958	1.38948	3.82047e-07	2.12248e-06	2.12248e-06	2.41039e-05	21	102	77
M5907	Hallmark estrogen response late	548.005	198	0.601947	1.38385	5.99328e-07	2.99664e-06	2.99664e-06	3.66344e-05	53	98	47
M5902	Hallmark apoptosis	440.986	160	0.586923	1.37808	8.12601e-06	3.69364e-05	3.69364e-05	0.000411341	19	89	52
M5911	Hallmark interferon alpha response	287.89	97	0.632761	1.48397	1.37213e-05	5.71721e-05	5.71721e-05	0.000666491	7	46	44
M5930	Hallmark epithelial mesenchymal transition	524.951	200	0.58577	1.31238	2.56327e-05	9.85874e-05	9.85874e-05	0.00118204	32	104	64
M5915	Hallmark apical junction	496.358	199	0.58274	1.24713	0.000561775	0.00200634	0.00200634	0.0187223	33	116	50
M5919	Hallmark hedgehog signaling	112.207	36	0.642183	1.55843	0.00170702	0.00552266	0.00552266	0.0487203	14	14	8
M5946	Hallmark coagulation	349.555	138	0.573027	1.26651	0.00176725	0.00552266	0.00552266	0.0501767	13	71	54
M5892	Hallmark cholesterol homeostasis	200.281	74	0.637009	1.35325	0.00273382	0.00804064	0.00804064	0.0725322	32	33	9
M5941	Hallmark uv response up	380.699	158	0.567656	1.20474	0.00729425	0.0202618	0.0202618	0.163742	39	98	21
M5916	Hallmark apical surface	123.344	44	0.590805	1.40164	0.0077196	0.0203147	0.0203147	0.171515	7	26	11
M5949	Hallmark peroxisome	251.698	104	0.553937	1.21009	0.0206429	0.0516072	0.0516072	0.37893	20	70	14
M5956	Hallmark kras signaling dn	453.181	199	0.550101	1.13865	0.0290127	0.0690779	0.0690779	0.495566	48	107	44
M5924	Hallmark mtorc1 signaling	449.817	199	0.556486	1.13019	0.0370623	0.0842324	0.0842324	0.599767	49	128	22
M5938	Hallmark reactive oxygen species pathway	121.883	49	0.576594	1.24371	0.0514453	0.111838	0.111838	0.771843	4	34	11
M5908	Hallmark androgen response	232.591	100	0.580094	1.16296	0.0568801	0.112323	0.112323	0.833114	21	56	23
M5934	Hallmark xenobiotic metabolism	443.23	199	0.553941	1.11364	0.0582609	0.112323	0.112323	0.848398	30	125	44
M5893	Hallmark mitotic spindle	443.191	199	0.562541	1.11355	0.058408	0.112323	0.112323	0.85002	46	129	24
M5935	Hallmark fatty acid metabolism	352.745	157	0.538979	1.12339	0.0651298	0.120611	0.120611	0.922855	27	100	30
M5895	Hallmark wnt beta catenin signaling	102.056	42	0.558768	1.21496	0.0877457	0.156689	0.156689	1	8	28	6
M5928	Hallmark myc targets v2	135.491	58	0.588334	1.16803	0.104288	0.179806	0.179806	1	16	40	2
M5957	Hallmark pancreas beta cells	95.3926	40	0.552716	1.19241	0.115357	0.192261	0.192261	1	10	23	7
M5891	Hallmark hypoxia	427.758	199	0.540475	1.07477	0.146165	0.23575	0.23575	1	31	118	50
M5901	Hallmark g2m checkpoint	424.672	199	0.572713	1.06701	0.171429	0.267857	0.267857	1	72	121	6
M5942	Hallmark uv response dn	309.329	144	0.536368	1.07406	0.185313	0.280777	0.280777	1	21	89	34
M5948	Hallmark bile acid metabolism	240.544	112	0.515144	1.07386	0.213458	0.313909	0.313909	1	17	75	20
M5903	Hallmark notch signaling	70.9007	32	0.568955	1.10782	0.258569	0.369384	0.369384	1	5	18	9
M5939	Hallmark p53 pathway	410.422	198	0.518898	1.03642	0.298064	0.413978	0.413978	1	21	129	48
M5923	Hallmark pi3k akt mtor signaling	217.78	104	0.520121	1.04702	0.306858	0.414672	0.414672	1	11	75	18
M5945	Hallmark heme metabolism	402.633	197	0.527107	1.02191	0.371069	0.488249	0.488249	1	26	136	35
M5944	Hallmark angiogenesis	74.7628	36	0.516483	1.03837	0.388677	0.498304	0.498304	1	3	23	10
M5909	Hallmark myogenesis	387.429	199	0.521894	0.973439	0.63847	0.798088	0.798088	1	32	124	43
M5896	Hallmark tgf beta signaling	100.113	54	0.523147	0.926975	0.693084	0.845224	0.845224	1	4	39	11
M5926	Hallmark myc targets v1	379.363	200	0.518527	0.948407	0.763899	0.909404	0.909404	1	34	164	2
M5937	Hallmark glycolysis	366.623	198	0.492444	0.925816	0.852453	0.969794	0.969794	1	33	139	26
M5910	Hallmark protein secretion	171.506	96	0.509475	0.89326	0.853419	0.969794	0.969794	1	6	78	12
M5925	Hallmark e2f targets	362.922	200	0.5144	0.907305	0.908239	0.99503	0.99503	1	63	135	2
M5951	Hallmark spermatogenesis	236.123	134	0.472023	0.881056	0.920212	0.99503	0.99503	1	26	92	16
M5905	Hallmark adipogenesis	355.153	199	0.49729	0.892344	0.939791	0.99503	0.99503	1	27	147	25
M5898	Hallmark dna repair	245.842	148	0.482477	0.830547	0.984736	0.99503	0.99503	1	16	121	11
M5922	Hallmark unfolded protein response	175.406	112	0.458124	0.78306	0.992948	0.99503	0.99503	1	17	91	4
M5936	Hallmark oxidative phosphorylation	330.852	200	0.475887	0.827129	0.99503	0.99503	0.99503	1	17	158	25

## Sheet: CERNO.LI
Enrichment Analysis results – CERNO test LSP x HSP – BTMs gene sets
										D.E. genes
ID	Title	cerno	Number of genes in gene set	Area under the curve (AUC)	cES	P.Value	adj.P.Val	qvalue	FDR	Down-reg. in LSP	Non significant	Up-reg. In LSP
LI.M11.0	enriched in monocytes (II)	843.488	183	0.763814	2.30461	1.04978e-39	3.63223e-37	3.63223e-37	1.17133e-06	8	48	127
LI.M7.0	enriched in T cells (I)	372.241	54	0.87132	3.44668	9.57793e-31	1.65698e-28	1.65698e-28	1.17133e-06	6	6	42
LI.M4.0	cell cycle and transcription	1108.95	320	0.71805	1.73274	1.10048e-27	1.26922e-25	1.26922e-25	1.17133e-06	127	88	105
LI.M5.0	regulation of antigen presentation and immune response	410.704	78	0.799467	2.63272	8.30481e-25	7.18366e-23	7.18366e-23	1.17133e-06	3	16	59
LI.M7.2	enriched in NK cells (I)	300.226	45	0.868901	3.33585	1.96561e-24	1.3602e-22	1.3602e-22	1.17133e-06	4	5	36
LI.M7.1	T cell activation (I)	306.649	48	0.841649	3.19426	7.59194e-24	4.37802e-22	4.37802e-22	1.17133e-06	6	7	35
LI.M7.3	T cell activation (II)	225.028	28	0.942147	4.01836	3.97208e-22	1.96334e-20	1.96334e-20	1.17133e-06	1	1	26
LI.M37.0	immune activation - generic cluster	1014.43	313	0.64607	1.62049	6.73094e-21	2.91113e-19	2.91113e-19	1.17133e-06	46	131	136
LI.S4	Monocyte surface signature	386.36	84	0.762071	2.29976	3.03926e-19	1.16843e-17	1.16843e-17	1.17133e-06	5	25	54
LI.M95.0	enriched in antigen presentation (II)	178.503	21	0.977444	4.25007	9.40174e-19	3.253e-17	3.253e-17	1.17133e-06	0	0	21
LI.M5.1	T cell activation and signaling	179.405	22	0.946467	4.07738	2.86581e-18	9.01427e-17	9.01427e-17	1.17133e-06	1	1	20
LI.M16	TLR and inflammatory signaling	220.848	44	0.844619	2.50964	2.11052e-13	6.08533e-12	6.08533e-12	1.17133e-06	1	7	36
LI.M4.3	myeloid cell enriched receptors and transporters	153.828	29	0.85516	2.6522	1.2958e-10	3.44883e-09	3.44883e-09	1.17133e-06	4	2	23
LI.M95.1	enriched in antigen presentation (III)	98.6292	13	0.926807	3.79343	2.16728e-10	5.35627e-09	5.35627e-09	1.17133e-06	0	1	12
LI.M45	leukocyte activation and migration	84.8235	11	0.950479	3.85561	2.56377e-09	5.91376e-08	5.91376e-08	1.17133e-06	0	0	11
LI.M27.0	chemokine cluster (I)	130.705	25	0.815249	2.61409	3.84176e-09	8.30781e-08	8.30781e-08	1.17133e-06	0	4	21
LI.M36	T cell surface, activation	87.1636	12	0.854427	3.63182	4.22707e-09	8.32082e-08	8.32082e-08	1.17133e-06	0	2	10
LI.M117	cell adhesion (GO)	117.626	21	0.820103	2.80062	4.32875e-09	8.32082e-08	8.32082e-08	1.17133e-06	4	3	14
LI.S5	DC surface signature	283.469	80	0.676576	1.77168	6.40119e-09	1.16569e-07	1.16569e-07	1.17133e-06	13	30	37
LI.M27.1	chemokine cluster (II)	94.906	15	0.896036	3.16353	1.16288e-08	2.01179e-07	2.01179e-07	1.33435e-06	0	1	14
LI.M146	MHC-TLR7-TLR8 cluster	97.6015	16	0.926098	3.05005	1.47997e-08	2.34242e-07	2.34242e-07	1.64405e-06	0	0	16
LI.M52	T cell activation (IV)	87.3273	13	0.896747	3.35874	1.4894e-08	2.34242e-07	2.34242e-07	1.65313e-06	2	1	10
LI.M3	regulation of signal transduction	186.793	46	0.7316	2.03036	2.01043e-08	3.02438e-07	3.02438e-07	2.14514e-06	7	14	25
LI.S10	Resting dendritic cell surface signature	249.934	73	0.672126	1.71188	1.87249e-07	2.69951e-06	2.69951e-06	1.52398e-05	11	31	31
LI.M19	T cell differentiation (Th2)	91.328	17	0.791525	2.68612	3.81192e-07	5.2757e-06	5.2757e-06	2.86092e-05	2	4	11
LI.M112.0	complement activation (I)	90.6286	17	0.88442	2.66555	4.80005e-07	6.38776e-06	6.38776e-06	3.5099e-05	0	0	17
LI.M155	G protein coupled receptors cluster	65.9031	10	0.839209	3.29515	8.37294e-07	1.07298e-05	1.07298e-05	5.75052e-05	2	2	6
LI.M38	chemokines and receptors	65.424	10	0.890882	3.2712	9.98795e-07	1.23423e-05	1.23423e-05	6.72486e-05	1	1	8
LI.M61.0	enriched in NK cells (II)	81.6723	15	0.7398	2.72241	1.13252e-06	1.35122e-05	1.35122e-05	7.51809e-05	1	4	10
LI.M40	complement and other receptors in DCs	74.7204	13	0.867625	2.87386	1.33118e-06	1.5353e-05	1.5353e-05	8.67735e-05	0	1	12
LI.S0	T cell surface signature	111.453	25	0.694822	2.22906	1.40088e-06	1.56356e-05	1.56356e-05	9.07925e-05	1	10	14
LI.M65	IL2, IL7, TCR network	56.5834	8	0.878236	3.53646	1.94865e-06	2.06951e-05	2.06951e-05	0.00012167	0	1	7
LI.M35.1	signaling in T cells (II)	66.9115	11	0.880814	3.04143	2.00671e-06	2.06951e-05	2.06951e-05	0.000124879	1	1	9
LI.M18	T cell differentiation via ITK and PKC	66.8741	11	0.905964	3.03973	2.03363e-06	2.06951e-05	2.06951e-05	0.000126363	3	0	8
LI.M48	TBA	72.5464	13	0.799408	2.79025	2.80563e-06	2.77356e-05	2.77356e-05	0.000168076	0	2	11
LI.M11.1	blood coagulation	96.1092	21	0.786624	2.28831	4.00538e-06	3.84961e-05	3.84961e-05	0.000230387	1	3	17
LI.M47.4	enriched in B cells (V)	61.0477	10	0.890307	3.05238	4.89683e-06	4.5792e-05	4.5792e-05	0.000275236	0	0	10
LI.M111.0	viral sensing & immunity; IRF2 targets network (I)	82.6785	17	0.807309	2.43172	6.17678e-06	5.62412e-05	5.62412e-05	0.000337997	1	4	12
LI.M47.2	enriched in B cells (III)	93.1419	21	0.719638	2.21767	9.62775e-06	8.54154e-05	8.54154e-05	0.000500324	1	5	15
LI.M66	TBA	77.9159	16	0.774353	2.43487	1.05772e-05	9.14932e-05	9.14932e-05	0.000543644	1	3	12
LI.M84	integrins and cell adhesion	55.388	9	0.87801	3.07711	1.11277e-05	9.39073e-05	9.39073e-05	0.000568543	0	1	8
LI.M121	TBA	57.9406	10	0.884154	2.89703	1.47631e-05	0.000121213	0.000121213	0.000729567	0	1	9
LI.M126	double positive thymocytes	67.5331	13	0.746587	2.59743	1.5064e-05	0.000121213	0.000121213	0.00074266	1	6	6
LI.M118.0	enriched in monocytes (IV)	172.553	51	0.655179	1.69169	1.59927e-05	0.000125473	0.000125473	0.000782877	3	23	25
LI.M13	innate activation by cytosolic DNA sensing	60.92	11	0.857411	2.76909	1.63187e-05	0.000125473	0.000125473	0.000796925	0	2	9
LI.M74	transcriptional targets of glucocorticoid receptor	59.9914	11	0.818025	2.72688	2.24145e-05	0.000168596	0.000168596	0.00105398	2	2	7
LI.M47.0	enriched in B cells (I)	144.674	41	0.645101	1.76431	2.41194e-05	0.00017756	0.00017756	0.00112422	5	16	20
LI.M130	enriched in G-protein coupled receptors	56.4408	10	0.771021	2.82204	2.49432e-05	0.000179799	0.000179799	0.00115794	0	2	8
LI.M54	BCR signaling	62.7152	12	0.821758	2.61313	2.61688e-05	0.000184784	0.000184784	0.00120785	1	2	9
LI.M118.1	enriched in monocytes (surface)	68.4442	14	0.780799	2.44443	3.06108e-05	0.000211826	0.000211826	0.00138641	3	2	9
LI.M91	adhesion and migration, chemotaxis	65.149	13	0.807431	2.50573	3.28202e-05	0.000222662	0.000222662	0.00147399	0	2	11
LI.S11	Activated (LPS) dendritic cell surface signature	132.698	37	0.667043	1.79322	3.35264e-05	0.000223079	0.000223079	0.00150182	5	13	19
LI.M25	TLR8-BAFF network	55.0109	10	0.839986	2.75055	4.09077e-05	0.000267058	0.000267058	0.00178865	3	2	5
LI.M215	small GTPase mediated signal transduction	70.4857	15	0.761129	2.34952	4.17841e-05	0.000267728	0.000267728	0.00182225	0	5	10
LI.M109	receptors, cell migration	70.3157	15	0.755567	2.34386	4.40399e-05	0.000274995	0.000274995	0.00190832	4	4	7
LI.M156.0	plasma cells & B cells, immunoglobulins	82.06	19	0.702688	2.15947	4.45079e-05	0.000274995	0.000274995	0.00192611	4	5	10
LI.M33	inflammatory response	54.5822	10	0.823007	2.72911	4.73988e-05	0.000287719	0.000287719	0.00203545	0	2	8
LI.M50	CD1 and other DC receptors	54.3521	10	0.843911	2.7176	5.12874e-05	0.000305956	0.000305956	0.00218121	1	2	7
LI.M42	platelet activation (III)	53.9572	10	0.788047	2.69786	5.86991e-05	0.000344236	0.000344236	0.00245522	1	2	7
LI.M71	enriched in antigen presentation (I)	71.9784	16	0.786049	2.24933	6.57091e-05	0.000378923	0.000378923	0.00271029	1	3	12
LI.M61.2	enriched in NK cells (receptor activation)	62.7739	13	0.786903	2.41438	7.02763e-05	0.000398616	0.000398616	0.00287456	1	2	10
LI.M81	enriched in myeloid cells and monocytes	123.863	35	0.638298	1.76947	7.72434e-05	0.000431068	0.000431068	0.00312252	1	17	17
LI.M28	antigen presentation (lipids and proteins)	52.8352	10	0.89167	2.64176	8.59323e-05	0.000471945	0.000471945	0.00342771	0	0	10
LI.S1	NK cell surface signature	131.105	38	0.679868	1.72507	8.9122e-05	0.000477141	0.000477141	0.00353872	4	14	20
LI.M62.0	T & B cell development, activation	131.08	38	0.645379	1.72473	8.96364e-05	0.000477141	0.000477141	0.00355657	10	16	12
LI.M11.2	formyl peptide receptor mediated neutrophil response	49.1153	9	0.842264	2.72863	0.000102596	0.000537853	0.000537853	0.00400209	1	2	6
LI.M39	integrin mediated leukocyte migration	52.0264	10	0.675604	2.60132	0.000112853	0.000582794	0.000582794	0.00434938	0	4	6
LI.M12	CD28 costimulation	55.0646	11	0.72267	2.50294	0.000116283	0.000591677	0.000591677	0.00446457	0	4	7
LI.M111.1	viral sensing & immunity; IRF2 targets network (II)	54.7225	11	0.732777	2.48739	0.000130042	0.000652097	0.000652097	0.00492219	1	5	5
LI.M37.1	enriched in neutrophils (I)	156.91	49	0.65104	1.60112	0.000146934	0.000726274	0.000726274	0.00547522	5	20	24
LI.M217	TBA (source: B cells)	50.6736	10	0.73174	2.53368	0.000177253	0.000863796	0.000863796	0.00644697	2	2	6
LI.M120	TBA	53.2587	11	0.819952	2.42085	0.000208994	0.00100433	0.00100433	0.00744007	1	3	7
LI.M79	TBA	50.0896	10	0.817819	2.50448	0.000215026	0.00101916	0.00101916	0.00762633	1	2	7
LI.M43.0	myeloid, dendritic cell activation via NFkB (I)	59.4761	14	0.689894	2.12415	0.000474931	0.00222062	0.00222062	0.0151451	1	6	7
LI.M64	enriched in activated dendritic cells/monocytes	62.0836	15	0.79858	2.06945	0.000511312	0.00235885	0.00235885	0.0161399	1	2	12
LI.M189	extracellular region cluster (GO)	61.1849	15	0.800115	2.0395	0.000660112	0.00300525	0.00300525	0.020106	1	1	13
LI.M49	transcription regulation in cell development	139.161	45	0.660001	1.54623	0.000686959	0.00308685	0.00308685	0.0208061	11	19	15
LI.M177.1	TBA	52.0951	12	0.67963	2.17063	0.000760347	0.00337282	0.00337282	0.0226988	3	5	4
LI.M163	enriched in neutrophils (II)	54.7991	13	0.754911	2.10766	0.000804242	0.00352238	0.00352238	0.0238171	0	4	9
LI.M2.1	extracellular matrix (II)	137.819	45	0.622859	1.53133	0.000889911	0.00384886	0.00384886	0.0259726	4	20	21
LI.M60	lymphocyte generic cluster	57.0307	14	0.674199	2.03681	0.000961454	0.00410695	0.00410695	0.0277473	3	5	6
LI.M47.3	enriched in B cells (IV)	47.8643	11	0.797583	2.17565	0.00113064	0.00473418	0.00473418	0.0318627	0	1	10
LI.M69	enriched in B cells (VI)	70.17	19	0.638076	1.84658	0.00114666	0.00473418	0.00473418	0.0322469	1	7	11
LI.M165	enriched in activated dendritic cells (II)	111.638	35	0.625972	1.59482	0.00115174	0.00473418	0.00473418	0.0323686	2	17	16
LI.M23	RA, WNT, CSF receptors network (monocyte)	47.7712	11	0.771546	2.17142	0.00116302	0.00473418	0.00473418	0.0326384	1	2	8
LI.M83	enriched in naive and memory B cells	44.5454	10	0.792171	2.22727	0.00127126	0.0051146	0.0051146	0.0352064	0	3	7
LI.M70.0	TBA	75.0063	21	0.671277	1.78586	0.00130582	0.00519325	0.00519325	0.0360185	7	8	6
LI.M7.4	T cell activation (III)	55.2801	14	0.706145	1.97429	0.00157287	0.00618424	0.00618424	0.04218	3	4	7
LI.M124	enriched in membrane proteins	68.7538	19	0.704463	1.80931	0.0016423	0.00638467	0.00638467	0.0437516	3	7	9
LI.M210	extracellular matrix, collagen	99.3539	31	0.637824	1.60248	0.00182753	0.00702583	0.00702583	0.0478897	3	13	15
LI.M47.1	enriched in B cells (II)	104.113	33	0.662393	1.57746	0.00193139	0.00734353	0.00734353	0.0501779	2	12	19
LI.M200	antigen processing and presentation	37.0894	8	0.819066	2.31808	0.00203718	0.00766155	0.00766155	0.052486	0	1	7
LI.M43.1	myeloid, dendritic cell activation via NFkB (II)	54.2229	14	0.604605	1.93653	0.00210592	0.00783493	0.00783493	0.0539746	0	8	6
LI.M35.0	signaling in T cells (I)	54.1155	14	0.702882	1.9327	0.00216882	0.00798312	0.00798312	0.0553291	0	4	10
LI.S7	CD4 T cell surface signature Th2-stimulated	51.2854	13	0.66554	1.97251	0.00220112	0.00801672	0.00801672	0.0560218	1	6	6
LI.M44	T cell signaling and costimulation	42.4712	10	0.697469	2.12356	0.00239981	0.00864933	0.00864933	0.0602441	1	4	5
LI.M37.2	endoplasmic reticulum	61.6673	17	0.662996	1.81374	0.00254554	0.00907995	0.00907995	0.0633003	3	5	9
LI.M32.3	KLF12 targets network	61.5593	17	0.698155	1.81057	0.00261649	0.00923782	0.00923782	0.0647768	5	9	3
LI.M92	lipid metabolism, endoplasmic reticulum	41.9063	10	0.698909	2.09532	0.00284435	0.00994086	0.00994086	0.0694691	1	3	6
LI.M157	enriched in NK cells (III)	50.2577	13	0.593182	1.93299	0.00292878	0.0101336	0.0101336	0.0711898	0	7	6
LI.M4.1	cell cycle (I)	349.227	140	0.656442	1.24724	0.00305664	0.0104713	0.0104713	0.073778	96	44	0
LI.M132	recruitment of neutrophils	44.1591	11	0.703423	2.00723	0.00338764	0.0114914	0.0114914	0.0803854	0	4	7
LI.M58	B cell development/activation	43.8667	11	0.705236	1.99394	0.00368515	0.0121885	0.0121885	0.0862188	0	5	6
LI.M177.0	TBA	100.886	33	0.583246	1.52857	0.00369464	0.0121885	0.0121885	0.0864033	4	19	10
LI.M112.1	complement activation (II)	41.0241	10	0.815784	2.0512	0.00369883	0.0121885	0.0121885	0.0864846	0	1	9
LI.M93	TBA	40.7726	10	0.723232	2.03863	0.00398379	0.0130037	0.0130037	0.0919826	1	3	6
LI.M119	enriched in activated dendritic cells (I)	42.9283	11	0.70776	1.95129	0.00481593	0.015573	0.015573	0.107614	1	3	7
LI.M115	cytokines - recepters cluster	42.7774	11	0.714722	1.94443	0.00502581	0.0161012	0.0161012	0.111467	0	4	7
LI.M67	activated dendritic cells	42.6535	11	0.734281	1.9388	0.00520458	0.0165209	0.0165209	0.114722	0	3	8
LI.M14	T cell differentiation	45.2173	12	0.611826	1.88405	0.00548999	0.0172685	0.0172685	0.119872	2	6	4
LI.M56	suppression of MAPK signaling	45.0646	12	0.719615	1.87769	0.00572342	0.0178406	0.0178406	0.124043	1	4	7
LI.M21	cell adhesion (lymphocyte homing)	36.4107	9	0.774426	2.02282	0.00624825	0.0192476	0.0192476	0.133291	2	1	6
LI.M55	TBA	44.7195	12	0.695238	1.86331	0.00628606	0.0192476	0.0192476	0.133951	1	5	6
LI.M4.5	mitotic cell cycle in stimulated CD4 T cells	95.0526	32	0.694148	1.4852	0.00709901	0.0215461	0.0215461	0.147938	18	11	3
LI.S8	Naive B cell surface signature	137.694	50	0.616393	1.37694	0.00744822	0.0224094	0.0224094	0.153836	11	21	18
LI.M78	myeloid cell cytokines, metallopeptidases and laminins	41.2359	11	0.682981	1.87436	0.00772421	0.0230394	0.0230394	0.158455	0	4	7
LI.M87	transmembrane transport (I)	74.8816	24	0.68655	1.56003	0.00779908	0.0230514	0.0230514	0.159702	5	9	10
LI.M75	antiviral IFN signature	69.8336	22	0.633838	1.58713	0.00786146	0.0230514	0.0230514	0.160738	1	11	10
LI.M53	inflammasome receptors and signaling	43.4066	12	0.722325	1.80861	0.00893542	0.0258756	0.0258756	0.178306	2	5	5
LI.M86.0	chemokines and inflammatory molecules in myeloid cells	64.1816	20	0.66868	1.60454	0.00897419	0.0258756	0.0258756	0.178931	1	8	11
LI.M113	golgi membrane (I)	34.9482	9	0.740286	1.94157	0.00959522	0.0274376	0.0274376	0.188858	1	1	7
LI.M9	B cell development	40.3317	11	0.739814	1.83326	0.00988621	0.028018	0.028018	0.193457	0	2	9
LI.M176	TBA	37.5805	10	0.684404	1.87903	0.00996016	0.028018	0.028018	0.19462	0	3	7
LI.M123	enriched in B cell differentiation	37.4998	10	0.695167	1.87499	0.0101869	0.0284248	0.0284248	0.198176	4	4	2
LI.M70.1	TBA	37.3242	10	0.714896	1.86621	0.0106973	0.02961	0.02961	0.206111	5	3	2
LI.M59	CCR1, 7 and cell signaling	37.0534	10	0.673887	1.85267	0.0115307	0.0316637	0.0316637	0.218878	2	4	4
LI.M4.13	cell junction (GO)	39.5719	11	0.678065	1.79872	0.0121254	0.0330344	0.0330344	0.227849	0	6	5
LI.M145.0	cytoskeleton/actin (SRF transcription targets)	46.4379	14	0.685177	1.6585	0.0156938	0.0424223	0.0424223	0.279592	1	6	7
LI.M209	lysosome	35.4609	10	0.693236	1.77304	0.0177827	0.0476963	0.0476963	0.308447	1	2	7
LI.M32.4	CORO1A-DEF6 network (II)	45.8282	14	0.665216	1.63672	0.0181553	0.048321	0.048321	0.313496	2	9	3
LI.M73	enriched in monocytes (III)	40.5684	12	0.671125	1.69035	0.0185667	0.0490388	0.0490388	0.319039	1	5	6
LI.M191	transmembrane transport (II)	55.2777	18	0.578366	1.53549	0.0209248	0.0548484	0.0548484	0.350189	4	8	6
LI.M29	proinflammatory cytokines and chemokines	34.0718	10	0.80357	1.70359	0.0256433	0.0667112	0.0667112	0.409712	1	0	9
LI.M100	MAPK, RAS signaling	33.8173	10	0.684764	1.69087	0.0273873	0.0707166	0.0707166	0.430882	0	4	6
LI.M32.2	CORO1A-DEF6 network (I)	51.4134	17	0.603589	1.51216	0.0281237	0.0720799	0.0720799	0.439697	3	10	4
LI.M4.15	enriched in monocytes (I)	36.2018	11	0.676114	1.64553	0.0288881	0.0734947	0.0734947	0.448776	3	4	4
LI.M30	cell movement, Adhesion & Platelet activation	56.0932	19	0.667742	1.47614	0.0294386	0.0743485	0.0743485	0.455269	4	8	7
LI.M51	cell adhesion	98.5139	37	0.590193	1.33127	0.0299822	0.0751727	0.0751727	0.461644	5	19	13
LI.M122	enriched for cell migration	36.0095	11	0.626256	1.6368	0.0302948	0.0754101	0.0754101	0.465295	1	6	4
LI.M188	TBA	33.2072	10	0.633671	1.66036	0.0320151	0.079123	0.079123	0.485176	1	5	4
LI.M175	cell development	40.6701	13	0.723389	1.56423	0.0334882	0.0816118	0.0816118	0.501936	8	2	3
LI.M108	TBA	33.0291	10	0.660536	1.65145	0.0334939	0.0816118	0.0816118	0.502	5	3	2
LI.M24	cell activation (IL15, IL23, TNF)	45.3379	15	0.645171	1.51126	0.0358951	0.086851	0.086851	0.528824	2	7	6
LI.M145.1	cytoskeleton/actin (SRF transcription targets)	42.46	14	0.673972	1.51643	0.0392181	0.0942323	0.0942323	0.565003	3	6	5
LI.M17.2	Hox cluster III	37.3427	12	0.730969	1.55595	0.0404322	0.0959704	0.0959704	0.577965	7	3	2
LI.M139	lysosomal/endosomal proteins	34.8158	11	0.676655	1.58254	0.0404962	0.0959704	0.0959704	0.578645	0	3	8
LI.M6	mitotic cell division	77.8715	29	0.710716	1.34261	0.0419226	0.0986749	0.0986749	0.593701	24	5	0
LI.S2	B cell surface signature	364.627	160	0.522403	1.13946	0.043249	0.101109	0.101109	0.607545	27	88	45
LI.M17.3	Hox cluster IV	31.5542	10	0.714541	1.57771	0.0482866	0.112129	0.112129	0.658842	6	4	0
LI.M88.1	enriched in hepatocyte nuclear factors (I)	38.8917	13	0.665881	1.49584	0.0499279	0.115167	0.115167	0.675141	6	5	2
LI.M57	immuregulation - monocytes, T and B cells	36.3635	12	0.65898	1.51515	0.0505855	0.115911	0.115911	0.681618	0	5	7
LI.M31	cell cycle and growth arrest	33.7727	11	0.679968	1.53512	0.0518002	0.117914	0.117914	0.693501	1	4	6
LI.M156.1	plasma cells, immunoglobulins	25.9092	8	0.619083	1.61932	0.0553199	0.125103	0.125103	0.727373	0	3	5
LI.M164	xenobiotic metabolism	30.5508	10	0.628274	1.52754	0.0614065	0.137965	0.137965	0.784102	0	5	5
LI.M125	TBA	27.9627	9	0.686013	1.55348	0.0626257	0.139797	0.139797	0.795201	3	4	2
LI.M116	TBA	32.8562	11	0.552672	1.49346	0.0639258	0.141479	0.141479	0.806945	0	7	4
LI.M80	TBA	40.1427	14	0.593321	1.43367	0.0642166	0.141479	0.141479	0.809558	0	7	7
LI.M170	TBA	27.8353	9	0.671938	1.54641	0.0646058	0.141479	0.141479	0.81305	1	3	5
LI.M172	enriched for TF motif TTCNRGNNNNTTC	30.1142	10	0.631964	1.50571	0.0680239	0.148027	0.148027	0.843361	3	4	3
LI.M15	Ran mediated mitosis	34.9279	12	0.719646	1.45533	0.0694771	0.150244	0.150244	0.856062	10	2	0
LI.M88.2	enriched in hepatocyte nuclear factors (II)	34.8035	12	0.624345	1.45015	0.0713675	0.152962	0.152962	0.872425	5	4	3
LI.M26.1	TBA	56.0907	21	0.59154	1.33549	0.0716178	0.152962	0.152962	0.874578	5	11	5
LI.M182	enriched in DNA interacting proteins	44.3015	16	0.639374	1.38442	0.0725941	0.154096	0.154096	0.882947	6	9	1
LI.M4.2	PLK1 signaling events	83.3355	33	0.67696	1.26266	0.0734168	0.154892	0.154892	0.889963	24	9	0
LI.M0	targets of FOSL1/2	32.191	11	0.636629	1.46323	0.0741975	0.15559	0.15559	0.896592	0	4	7
LI.M46	cell division stimulated CD4+ T cells	67.0762	26	0.661941	1.28993	0.0778589	0.162284	0.162284	0.927296	17	8	1
LI.M190	TBA	31.8075	11	0.637018	1.4458	0.0807378	0.167277	0.167277	0.95101	1	7	3
LI.M4.7	mitotic cell cycle	52.845	20	0.667776	1.32113	0.0839752	0.172474	0.172474	0.977247	14	6	0
LI.M114.0	TBA	93.5116	38	0.612823	1.23042	0.0842431	0.172474	0.172474	0.979398	4	21	13
LI.M151	TBA	29.1172	10	0.651156	1.45586	0.085477	0.173971	0.173971	0.989267	4	4	2
LI.M133.1	cell cell adhesion	31.0165	11	0.569219	1.40984	0.0957776	0.193796	0.193796	1	0	7	4
LI.M86.1	proinflammatory dendritic cell, myeloid cell response	38.0409	14	0.594015	1.3586	0.0976277	0.196391	0.196391	1	0	6	8
LI.M77	collagen, TGFB family et al	85.3236	35	0.590415	1.21891	0.102669	0.205338	0.205338	1	5	16	14
LI.M166	TBA	46.8499	18	0.606844	1.30139	0.106416	0.21161	0.21161	1	1	8	9
LI.M32.0	platelet activation (I)	55.8571	22	0.595405	1.26948	0.108382	0.214287	0.214287	1	3	15	4
LI.M4.14	Rho GTPase cycle	25.5971	9	0.744613	1.42206	0.109334	0.214942	0.214942	1	8	1	0
LI.M154.1	transmembrane transport (SLC cluster)	44.278	17	0.588192	1.30229	0.111565	0.217289	0.217289	1	4	9	4
LI.M17.1	Hox cluster II	30.2814	11	0.650851	1.37643	0.111785	0.217289	0.217289	1	6	4	1
LI.M4.9	mitotic cell cycle in stimulated CD4 T cells	41.8717	16	0.6788	1.30849	0.113632	0.219646	0.219646	1	11	5	0
LI.M62.1	enriched for unknown TF motif CTCNANGTGNY	29.8749	11	0.658026	1.35795	0.121538	0.233622	0.233622	1	5	4	2
LI.M89.0	putative targets of PAX3	39.0642	15	0.584076	1.30214	0.124296	0.237604	0.237604	1	2	8	5
LI.M102	TBA	29.6634	11	0.594886	1.34834	0.126878	0.241208	0.241208	1	0	6	5
LI.M85	platelet activation and degranulation	31.7734	12	0.594369	1.32389	0.132711	0.250918	0.250918	1	0	7	5
LI.M168	enriched in dendritic cells	43.164	17	0.629389	1.26953	0.134797	0.253477	0.253477	1	2	6	9
LI.M233	TBA	33.9267	13	0.61581	1.30487	0.13688	0.256003	0.256003	1	4	7	2
LI.M158.0	interferon alpha response (I)	38.3561	15	0.397633	1.27854	0.140819	0.261954	0.261954	1	1	10	4
LI.M159	G protein mediated calcium signaling	26.7531	10	0.573527	1.33766	0.142354	0.263393	0.263393	1	2	6	2
LI.M223	enriched in T cells (II)	28.9348	11	0.533288	1.31522	0.146733	0.268686	0.268686	1	0	8	3
LI.M34	cytoskeletal remodeling (enriched for SRF targets)	21.8903	8	0.681364	1.36815	0.146768	0.268686	0.268686	1	1	4	3
LI.M236	TBA	33.4772	13	0.550625	1.28759	0.148699	0.270788	0.270788	1	1	10	2
LI.M88.0	leukocyte migration	112.376	49	0.518943	1.14669	0.152066	0.27547	0.27547	1	8	30	11
LI.M225	metabolism of steroids	24.0594	9	0.614422	1.33663	0.153091	0.275883	0.275883	1	1	4	4
LI.M160	leukocyte differentiation	40.0018	16	0.589353	1.25006	0.156467	0.280505	0.280505	1	3	9	4
LI.M186	TBA	26.0361	10	0.626468	1.30181	0.164622	0.293293	0.293293	1	5	4	1
LI.M20	AP-1 transcription factor network	35.1587	14	0.608327	1.25567	0.165295	0.293293	0.293293	1	1	5	8
LI.M206	Wnt signaling pathway	34.7635	14	0.532218	1.24155	0.176856	0.312206	0.312206	1	2	9	3
LI.M4.12	C-MYC transcriptional network	30.1425	12	0.61016	1.25594	0.180073	0.31627	0.31627	1	6	6	0
LI.M68	RIG-1 like receptor signaling	23.2095	9	0.585212	1.28942	0.182667	0.319206	0.319206	1	0	6	3
LI.M94	growth factor induced, enriched in nuclear receptor subfamily 4	27.608	11	0.587682	1.25491	0.189037	0.327284	0.327284	1	2	5	4
LI.M96	Hox cluster V	25.3277	10	0.590709	1.26638	0.189181	0.327284	0.327284	1	5	5	0
LI.M1.0	integrin cell surface interactions (I)	66.9338	29	0.531761	1.15403	0.197232	0.339515	0.339515	1	2	15	12
LI.M114.1	glycerophospholipid metabolism	25.0447	10	0.624281	1.25223	0.199728	0.342109	0.342109	1	0	4	6
LI.M61.1	enriched in NK cells (KIR cluster)	13.3243	5	0.699499	1.33243	0.206103	0.351289	0.351289	1	0	1	4
LI.M140	extracellular matrix, complement	33.7842	14	0.583123	1.20658	0.20807	0.352903	0.352903	1	3	6	5
LI.M214	TBA	26.5451	11	0.616761	1.2066	0.229015	0.386532	0.386532	1	1	9	1
LI.M244	TBA	24.227	10	0.613002	1.21135	0.232617	0.390706	0.390706	1	3	4	3
LI.M89.1	putative targets of PAX3	24.0594	10	0.548625	1.20297	0.239808	0.400839	0.400839	1	2	5	3
LI.M72.1	TBA	37.2176	16	0.605336	1.16305	0.241288	0.401373	0.401373	1	1	12	3
LI.M4.10	cell cycle (II)	32.626	14	0.628225	1.16522	0.249788	0.413524	0.413524	1	9	5	0
LI.M104	TBA	23.5229	10	0.604029	1.17615	0.263854	0.43473	0.43473	1	2	4	4
LI.M4.11	mitotic cell cycle in stimulated CD4 T cells	25.4168	11	0.618436	1.15531	0.277562	0.454492	0.454492	1	6	5	0
LI.M32.7	TBA	21.0116	9	0.576183	1.16731	0.278828	0.454492	0.454492	1	2	6	1
LI.M198	TBA	25.3683	11	0.574619	1.1531	0.279789	0.454492	0.454492	1	1	8	2
LI.M99	TBA	18.7418	8	0.614295	1.17136	0.282279	0.456395	0.456395	1	1	2	5
LI.M141	TBA	61.4046	28	0.541543	1.09651	0.288531	0.464334	0.464334	1	3	16	9
LI.M32.8	cytoskeletal remodeling	22.8515	10	0.6497	1.14257	0.296145	0.474381	0.474381	1	1	6	3
LI.M226	proteasome	26.9483	12	0.530872	1.12284	0.30687	0.489295	0.489295	1	3	9	0
LI.M136	TBA	35.36	16	0.579188	1.105	0.312459	0.493505	0.493505	1	1	13	2
LI.M135.0	enriched in plasma membrane proteins (I)	31.0805	14	0.578219	1.11002	0.313517	0.493505	0.493505	1	1	6	7
LI.M216	respiratory electron transport chain (mitochondrion)	22.4616	10	0.603466	1.12308	0.315999	0.493505	0.493505	1	0	7	3
LI.M208	TBA	22.4516	10	0.603095	1.12258	0.316519	0.493505	0.493505	1	2	6	2
LI.M32.5	TBA	28.8784	13	0.586665	1.11071	0.316642	0.493505	0.493505	1	2	10	1
LI.M41.4	ATF targets network	20.1833	9	0.568493	1.1213	0.322593	0.500525	0.500525	1	4	4	1
LI.M8	E2F transcription factor network	34.9402	16	0.608364	1.09188	0.330088	0.509867	0.509867	1	9	7	0
LI.M103	cell cycle (III)	107.343	51	0.575977	1.05238	0.33935	0.521844	0.521844	1	21	28	2
LI.M211	TBA	21.8299	10	0.534971	1.09149	0.349813	0.533329	0.533329	1	0	7	3
LI.M201	TBA	36.5655	17	0.505166	1.07546	0.35046	0.533329	0.533329	1	2	11	4
LI.M110	axon guidance	21.8003	10	0.523002	1.09002	0.351442	0.533329	0.533329	1	1	5	4
LI.S9	Memory B cell surface signature	75.9047	36	0.53327	1.05423	0.353818	0.53459	0.53459	1	8	18	10
LI.M10.0	E2F1 targets (Q3)	62.9658	30	0.571298	1.04943	0.371809	0.558993	0.558993	1	10	17	3
LI.M129	inositol phosphate metabolism	25.6109	12	0.545584	1.06712	0.373201	0.558993	0.558993	1	2	9	1
LI.M202	enriched in extracellular matrix & associated proteins	25.4886	12	0.57787	1.06202	0.379614	0.563947	0.563947	1	0	5	7
LI.M239	enriched in calcium signaling proteins	21.2944	10	0.480683	1.06472	0.379993	0.563947	0.563947	1	0	8	2
LI.M72.2	TBA	23.362	11	0.547666	1.06191	0.381534	0.563947	0.563947	1	0	8	3
LI.M41.3	TBA	19.1437	9	0.558194	1.06354	0.383028	0.563947	0.563947	1	1	5	3
LI.M227	translation initiation	21.1779	10	0.495041	1.05889	0.386731	0.566987	0.566987	1	2	8	0
LI.M192	TBA	25.2074	12	0.599659	1.05031	0.39456	0.576025	0.576025	1	1	8	3
LI.M249	TBA	16.8062	8	0.617785	1.05039	0.398244	0.578959	0.578959	1	1	4	3
LI.M17.0	Hox cluster I	30.7981	15	0.558494	1.0266	0.425379	0.615821	0.615821	1	6	8	1
LI.M131	TBA	28.6496	14	0.570049	1.0232	0.430459	0.620578	0.620578	1	2	8	4
LI.M204.0	chaperonin mediated protein folding (I)	28.5569	14	0.549644	1.01989	0.435249	0.624628	0.624628	1	2	12	0
LI.M242	TBA	22.3891	11	0.577547	1.01769	0.436878	0.624628	0.624628	1	1	8	2
LI.M97	enriched for SMAD2/3 signaling	20.0201	10	0.467274	1.001	0.456675	0.650188	0.650188	1	1	6	3
LI.M154.0	amino acid metabolism and transport	52.3966	26	0.544037	1.00763	0.458514	0.650188	0.650188	1	4	15	7
LI.M4.6	cell division in stimulated CD4 T cells	45.8492	23	0.589713	0.996721	0.478526	0.675795	0.675795	1	13	10	0
LI.M193	TBA	21.5643	11	0.540747	0.980196	0.486136	0.683752	0.683752	1	3	6	2
LI.M184.1	TBA	21.5082	11	0.57507	0.977647	0.489548	0.685763	0.685763	1	4	6	1
LI.M219	respiratory electron transport chain (mitochondrion)	33.4276	17	0.549447	0.983164	0.495507	0.691313	0.691313	1	0	13	4
LI.M134	Membrane, ER proteins	27.3433	14	0.47826	0.976548	0.499616	0.694246	0.694246	1	2	9	3
LI.M107	Hox cluster VI	21.2998	11	0.525738	0.968174	0.50228	0.695155	0.695155	1	5	6	0
LI.M32.6	TBA	25.2304	13	0.534699	0.970402	0.505963	0.697463	0.697463	1	1	11	1
LI.M138	enriched for ubiquitination	20.9963	11	0.463277	0.954377	0.520967	0.712304	0.712304	1	3	8	0
LI.M133.0	cell adhesion, membrane	26.9466	14	0.498367	0.962378	0.521157	0.712304	0.712304	1	2	9	3
LI.M149	TBA	18.954	10	0.50118	0.947702	0.524815	0.712304	0.712304	1	4	6	0
LI.M246	TBA	11.0462	6	0.409191	0.920516	0.524964	0.712304	0.712304	1	0	4	2
LI.M26.2	TBA	26.7511	14	0.55407	0.955397	0.531829	0.7188	0.7188	1	6	7	1
LI.M41.0	TBA	30.5259	16	0.46648	0.953934	0.541176	0.728587	0.728587	1	6	10	0
LI.M230	cell cycle, mitotic phase	22.5922	12	0.501757	0.941343	0.543964	0.729501	0.729501	1	1	10	1
LI.M180	TBA	20.4987	11	0.545867	0.931757	0.551878	0.737258	0.737258	1	0	10	1
LI.M142	transmembrane and ion transporters (I)	20.2374	11	0.520395	0.919882	0.568193	0.756133	0.756133	1	1	6	4
LI.M178	enriched for promoter motif NATCACGTGAY (putative SREBF1 targets)	16.1899	9	0.483902	0.899441	0.579294	0.76583	0.76583	1	0	6	3
LI.M2.2	extracellular matrix (III)	25.8752	14	0.497196	0.924113	0.579906	0.76583	0.76583	1	3	8	3
LI.M220	TBA	16.0923	9	0.500447	0.894018	0.586104	0.771073	0.771073	1	2	6	1
LI.M196	platelet activation - actin binding	29.3991	16	0.481569	0.918721	0.598838	0.78484	0.78484	1	2	10	4
LI.S3	Plasma cell surface signature	40.9214	22	0.516919	0.930032	0.604341	0.786252	0.786252	1	2	13	7
LI.M41.1	TBA	25.407	14	0.471772	0.907393	0.605604	0.786252	0.786252	1	2	9	3
LI.M137	TBA	29.2443	16	0.516339	0.913885	0.606732	0.786252	0.786252	1	2	13	1
LI.M213	regulation of transcription, transcription factors	34.9178	19	0.511315	0.918889	0.612753	0.791091	0.791091	1	2	15	2
LI.M10.1	E2F1 targets (Q4)	36.7435	20	0.498833	0.918587	0.617655	0.794456	0.794456	1	8	12	0
LI.M4.4	mitotic cell cycle - DNA replication	55.882	30	0.550396	0.931367	0.626888	0.803345	0.803345	1	11	19	0
LI.M167	enriched in cell cycle	26.8616	15	0.505109	0.895388	0.630527	0.805027	0.805027	1	2	11	2
LI.M212	purine nucleotide biosynthesis	21.02	12	0.505464	0.875831	0.637548	0.810584	0.810584	1	2	10	0
LI.M72.0	TBA	41.9661	23	0.532962	0.912306	0.64186	0.810584	0.810584	1	1	20	2
LI.M22.0	mismatch repair (I)	49.6713	27	0.497883	0.91984	0.641908	0.810584	0.810584	1	9	18	0
LI.M195	muscle contraction, SRF targets	18.841	11	0.486462	0.856407	0.655128	0.82427	0.82427	1	1	8	2
LI.M127	type I interferon response	20.6131	12	0.519079	0.858879	0.661431	0.828265	0.828265	1	0	8	4
LI.M82	signal transduction, plasma membrane	22.446	13	0.498904	0.863307	0.664066	0.828265	0.828265	1	1	7	5
LI.M224	transmembrane and ion transporters (II)	18.6335	11	0.488896	0.846976	0.667839	0.828265	0.828265	1	1	9	1
LI.M194	TBA	24.2574	14	0.463695	0.866336	0.667878	0.828265	0.828265	1	1	13	0
LI.M162.0	plasma membrane, cell junction	31.6117	18	0.505985	0.878104	0.677355	0.837017	0.837017	1	2	12	4
LI.S6	CD4 T cell surface signature Th1-stimulated	12.8577	8	0.473501	0.803608	0.68313	0.84115	0.84115	1	2	5	1
LI.M37.3	cell division	16.3278	10	0.460358	0.816392	0.696089	0.850521	0.850521	1	4	6	0
LI.M135.1	enriched in plasma membrane proteins (II)	23.6583	14	0.460354	0.84494	0.699435	0.850521	0.850521	1	1	9	4
LI.M248	TBA	12.6191	8	0.488675	0.788692	0.700379	0.850521	0.850521	1	0	8	0
LI.M171	heme biosynthesis (I)	18.0911	11	0.530426	0.822322	0.700574	0.850521	0.850521	1	2	7	2
LI.M232	enriched for TF motif TNCATNTCCYR	21.2336	13	0.462936	0.816678	0.729806	0.881856	0.881856	1	1	12	0
LI.M22.1	mismatch repair (II)	21.2016	13	0.438051	0.815448	0.731482	0.881856	0.881856	1	4	9	0
LI.M105	TBA	28.3031	17	0.509276	0.832444	0.742661	0.889742	0.889742	1	1	12	4
LI.M101	phosphatidylinositol signaling system	20.9767	13	0.49427	0.806796	0.743166	0.889742	0.889742	1	0	13	0
LI.M128	TBA	19.1023	12	0.441418	0.795931	0.74651	0.890664	0.890664	1	2	9	1
LI.M152.0	TBA (source: B cells)	31.721	19	0.373712	0.834764	0.753825	0.8963	0.8963	1	1	14	4
LI.M76	DNA repair	33.3727	20	0.480814	0.834316	0.761351	0.902149	0.902149	1	9	11	0
LI.M204.1	chaperonin mediated protein folding (II)	15.0681	10	0.495464	0.753404	0.772499	0.9083	0.9083	1	0	10	0
LI.M197	TBA	16.8063	11	0.478305	0.763921	0.773963	0.9083	0.9083	1	2	7	2
LI.M144	cell cycle, ATP binding	23.947	15	0.431617	0.798233	0.774418	0.9083	0.9083	1	4	11	0
LI.M26.0	TBA	49.4488	29	0.488185	0.852565	0.780529	0.912375	0.912375	1	7	19	3
LI.M174	TBA	38.0976	23	0.478824	0.828208	0.789826	0.920134	0.920134	1	3	18	2
LI.M184.0	TBA	25.2208	16	0.515389	0.788149	0.79699	0.925365	0.925365	1	3	12	1
LI.M150	innate antiviral response	17.6469	12	0.466366	0.735287	0.819794	0.948659	0.948659	1	1	9	2
LI.M181	nucleotide metabolism	14.1515	10	0.445128	0.707573	0.822734	0.948887	0.948887	1	2	8	0
LI.M237	golgi membrane (II)	24.4897	16	0.436407	0.765303	0.826156	0.949667	0.949667	1	0	12	4
LI.M183	TBA	13.6901	10	0.428806	0.684507	0.845853	0.968495	0.968495	1	1	7	2
LI.M32.1	platelet activation (II)	32.6794	21	0.460797	0.778081	0.848373	0.968495	0.968495	1	0	17	4
LI.M179	enriched for TF motif PAX3	11.9051	9	0.431971	0.661394	0.852098	0.968495	0.968495	1	0	8	1
LI.M41.2	TBA	20.2882	14	0.439609	0.72458	0.853731	0.968495	0.968495	1	2	10	2
LI.M2.0	extracellular matrix (I)	48.3767	30	0.462229	0.806278	0.85917	0.968649	0.968649	1	3	18	9
LI.M106.0	nuclear pore complex	23.5229	16	0.402062	0.735091	0.861163	0.968649	0.968649	1	2	14	0
LI.M207	TBA	13.2838	10	0.395365	0.66419	0.864878	0.968649	0.968649	1	2	8	0
LI.M205	TBA	14.905	11	0.439551	0.677501	0.866282	0.968649	0.968649	1	0	11	0
LI.M148	TBA	14.8526	11	0.434203	0.675118	0.868486	0.968649	0.968649	1	1	10	0
LI.M98.0	TBA	23.2378	16	0.371218	0.726181	0.870665	0.968649	0.968649	1	3	11	2
LI.M222	heme biosynthesis (II)	17.9344	13	0.439649	0.689786	0.878146	0.973697	0.973697	1	0	11	2
LI.M173	erythrocyte differentiation	19.4795	14	0.4077	0.695698	0.882689	0.973697	0.973697	1	1	11	2
LI.M63	regulation of localization (GO)	15.9847	12	0.454803	0.666028	0.888628	0.973697	0.973697	1	0	10	2
LI.M203	TBA	15.9668	12	0.451697	0.665284	0.88927	0.973697	0.973697	1	0	12	0
LI.M250	spliceosome	15.9123	12	0.444955	0.663014	0.891214	0.973697	0.973697	1	0	12	0
LI.M147	intracellular transport	24.2358	17	0.452667	0.712817	0.892183	0.973697	0.973697	1	1	16	0
LI.M162.1	cell junction	14.1818	11	0.43397	0.644628	0.894901	0.973697	0.973697	1	0	8	3
LI.M153	TBA	22.0236	16	0.420466	0.688239	0.906764	0.983512	0.983512	1	3	13	0
LI.M218	TBA	18.5216	14	0.407406	0.661486	0.912245	0.986365	0.986365	1	0	14	0
LI.M199	platelet activation & blood coagulation	16.6324	13	0.322759	0.639707	0.919769	0.990371	0.990371	1	1	11	1
LI.M229	TBA	13.3494	11	0.422781	0.60679	0.922957	0.990371	0.990371	1	1	9	1
LI.M221	TBA	8.6544	8	0.378842	0.5409	0.926961	0.990371	0.990371	1	1	7	0
LI.M152.1	TBA (source: naive B cells)	17.9501	14	0.340996	0.641074	0.9274	0.990371	0.990371	1	1	11	2
LI.M169	mitosis (TF motif CCAATNNSNNNGCG)	20.8038	16	0.403889	0.65012	0.935869	0.994885	0.994885	1	0	16	0
LI.M247	enriched in nuclear pore complex interacting proteins	9.82794	9	0.364005	0.545997	0.937378	0.994885	0.994885	1	1	8	0
LI.M185	TBA	17.0434	14	0.390476	0.608692	0.947727	0.99989	0.99989	1	1	12	1
LI.M152.2	TBA (source: memory B cells)	13.8383	12	0.301683	0.576598	0.950218	0.99989	0.99989	1	1	10	1
LI.M187	metabolism in mitochondria, peroxisome	10.7343	10	0.361057	0.536715	0.952824	0.99989	0.99989	1	0	8	2
LI.M4.8	cell division - E2F transcription network	22.5531	18	0.396924	0.626474	0.960738	0.99989	0.99989	1	4	14	0
LI.M143	nuclear pore, transport; mRNA splicing, processing	10.227	10	0.368981	0.511348	0.963867	0.99989	0.99989	1	0	10	0
LI.M161	TBA	16.0882	14	0.392091	0.57458	0.964495	0.99989	0.99989	1	1	13	0
LI.M98.1	TBA	10.071	10	0.344005	0.503549	0.966867	0.99989	0.99989	1	0	8	2
LI.M90	TBA	12.7941	12	0.379639	0.533087	0.969394	0.99989	0.99989	1	2	10	0
LI.M245	translation initiation factor 3 complex	13.9727	13	0.374078	0.537413	0.973358	0.99989	0.99989	1	0	13	0
LI.M238	respiratory electron transport chain (mitochondrion)	13.7629	13	0.363007	0.529343	0.975993	0.99989	0.99989	1	1	12	0
LI.M241	TBA	3.05654	5	0.2445	0.305654	0.980062	0.99989	0.99989	1	0	5	0
LI.M234	transcription elongation, RNA polymerase II	12.6035	13	0.342142	0.484751	0.987226	0.99989	0.99989	1	0	13	0
LI.M158.1	interferon alpha response (II)	11.0919	12	0.244428	0.462161	0.988342	0.99989	0.99989	1	2	10	0
LI.M243	TBA	11.0227	12	0.338479	0.459281	0.988849	0.99989	0.99989	1	0	12	0
LI.M1.1	integrin cell surface interactions (II)	8.98977	12	0.284661	0.374574	0.997617	0.99989	0.99989	1	0	11	1
LI.M106.1	nuclear pore complex (mitosis)	6.84523	11	0.241689	0.311147	0.999146	0.99989	0.99989	1	0	11	0
LI.M231	respiratory electron transport chain (mitochondrion)	4.56545	9	0.212503	0.253636	0.999391	0.99989	0.99989	1	0	9	0
LI.M235	mitochondrial cluster	14.4822	18	0.28897	0.402284	0.999467	0.99989	0.99989	1	0	18	0
LI.M240	chromosome Y linked	4.46416	9	0.215547	0.248009	0.99948	0.99989	0.99989	1	0	9	0
LI.M228	olfactory receptors	3.60081	9	0.16905	0.200045	0.99989	0.99989	0.99989	1	0	9	0
