# Supplementary material for: Adrenocortical Carcinoma Steroid Profiles: In Silico Pan-Cancer Analysis of TCGA Data Uncovers Immunotherapy Targets for Potential Improved Outcomes
Source: Front Endocrinol (Lausanne). 2021 Jun 14;12:672319. doi: 10.3389/fendo.2021.672319 (PMC8237859; doi:10.3389/fendo.2021.672319)
Supplement: Supplementary file 3 [file Table_3.xlsx]

## Sheet: Sheet1
DATASETS
RESOURCE	SOURCE	IDENTIFIER
Transcriptome and clinical data for TCGA ACC cohort	NCI Genomic Data Commons	https://portal.gdc.cancer.gov/
Leukocyte fraction, Cibersort immune infiltrate, immune characteristics, and classification of TCGA samples	Thorsson et al. (11)	https://www.cell.com/cms/10.1016/j.immuni.2018. 03.023/attachment/1b63d4bc-af31-4a23-99bb-7ca23c7b4e0a/mmc2
xCell scores for TCGA samples	TIMER2.0	http://timer.cistrome.org/infiltration_estimation_for_tcga.csv.gz
Hallmark gene sets	GSEA-MSigDb 7.1, Subramanian et al. (48,49)	https://data.broadinstitute.org/gsea-msigdb/msigdb/release/7.1/msigdb_v7.1.xml
List of immune modulators used for the heatmap in Fig. 6A	Thorsson et al. (11)	https://www.cell.com/cms/10.1016/j.immuni.2018. 03.023/attachment/8d3ffc74-4db4-4531-a4ad-389dfc8bb7ec/mmc7.xlsx
Extracellular communication network (Fig. 7A)	Thorsson et al. (11) and iAtlas	https://isb-cgc.shinyapps.io/shiny-iatlas/
Batch corrected and normalized gene expression of TCGA samples	Hoadley et al. (54)	https://api.gdc.cancer.gov/data/9a4679c3-855d-4055-8be9-3577ce10f66e
