# Supplementary material for: Adrenocortical Carcinoma Steroid Profiles: In Silico Pan-Cancer Analysis of TCGA Data Uncovers Immunotherapy Targets for Potential Improved Outcomes
Source: Front Endocrinol (Lausanne). 2021 Jun 14;12:672319. doi: 10.3389/fendo.2021.672319 (PMC8237859; doi:10.3389/fendo.2021.672319)
Supplement: Supplementary file 4 [file Table_4.xlsx]

## Sheet: Sheet1
SOFTWARE AND ALGORITHMS
RESOURCE	SOURCE	IDENTIFIER
AnnotationHub v2.22.0	Morgan and Shepherd (43)	https://bioconductor.org/packages/release/bioc/ html/AnnotationHub.html
Bioconductor	n/a	http://www.bioconductor.org/
ComplexHeatmap v2.6.2	Gu et al. (41)	http://www.bioconductor.org/packages/ devel/bioc/html/ComplexHeatmap.html
DESeq2 v1.30.0	Love et al. (44)	https://bioconductor.org/packages/release/ bioc/html/DESeq2.html
igraph v1.2.6		https://cran.r-project.org/web/packages/ igraph/index.html
qvalue v2.22.0	Storey et al. (57)	https://bioconductor.org/packages/release/ bioc/html/qvalue.html
RedeR v1.38.0	Castro et al. (53)	https://bioconductor.org/packages/release/ bioc/html/RedeR.html
SummarizedExperiment v1.20.0	Morgan et al. (42)	https://bioconductor.org/packages/SummarizedExperiment
survival v3.2-7	Therneau (55)	https://cran.r-project.org/web/packages/ survival/index.html
survminer v0.4.8		http://www.sthda.com/english/rpkgs/survminer/
TCGAbiolinks 2.18.0	Colaprico et al., 2016 (35); Silva et al. (36) and Mounir et al. (37)	https://www.bioconductor.org/packages/ release/bioc/html/TCGAbiolinks.html
tmod 0.46.2	Weiner and Domaszewska (46)	https://CRAN.R-project.org/package=tmod
